# Supplementary material for: Effects of Single, Maximal Intensity Exercise Unit on Selected Markers of Bone and Connective Tissue Turnover in Young Men
Source: J Clin Med. 2026 Jun 16;15(12):4662. doi: 10.3390/jcm15124662 (PMC13300812; doi:10.3390/jcm15124662)
Supplement: Supplementary file 1 [file jcm-15-04662-s001.zip]

Archive with 3 entries (3 files):
- Supplementary Table S1. Individual values of biochemical markers measured before and after exercise testing in training and non-training participants, including BSP,.pdf
- Supplementary Table S2. Individual physiological responses obtained during the VO2max test, including maximal exercise (MAX) and respiratory compensation point (RCP).pdf
- Supplementary Table S3. Individual body composition characteristics measured before and after the study period, including BH, BM, BCM, FFM, FM, TBW, and ECW..pdf
